# Supplementary material for: A national survey in United Arab Emirates on practice of passive range of motion by physiotherapists in intensive care unit
Source: PLoS One. 2021 Aug 20;16(8):e0256453. doi: 10.1371/journal.pone.0256453 (PMC8378748; doi:10.1371/journal.pone.0256453)
Supplement: S1 Data — (XLSX) [file pone.0256453.s002.xlsx]

## Sheet: Survey-Responses
I have read the description and I agree to participate in this study.	1. Is there blanket referral for physiotherapy in your ICU?	2. How are patients referred to physiotherapy?	3. How many full time equivalent (FTE) physiotherapists are allocated to your ICU for your regular weekday (Sun-Thu) service?	4. Are all referred ICU patients routinely assessed by a physiotherapist?	5. If all ICU patients are not routinely assessed by a physiotherapist, what do you use to determine whether a â€کhands onâ€™ physiotherapy assessment is required?	6. Do you routinely assess passive limb range of movement (ROM) for all patients?	7. If you do not routinely assess all patientsâ€™ passive limb ROM, what criteria do you use to determine whether physiotherapy assessment of patientsâ€™ passive limb ROM is required or not?	8. When assessing patientsâ€™ passive limb ROM, which joints do you routinely assess?	9. How do you measure patientsâ€™ passive limb ROM?	10. For the typical patient, how often do you assess passive limb ROM?	11. For the typical patient, how long does assessment of his/her passive limb ROM take you?	12. Do you routinely treat all patientsâ€™ passive limb ROM irrespective of assessment findings?	13. What criteria do you use to determine whether treatment of patientsâ€™ passive limb ROM is required?	14. For the average ICU patient, what are your aims of treatment with respect to passive limb ROM? [Maintain joint ROM]	14. For the average ICU patient, what are your aims of treatment with respect to passive limb ROM? [Maintain soft tissue extensibility]	14. For the average ICU patient, what are your aims of treatment with respect to passive limb ROM? [Reduce loss of joint ROM]	14. For the average ICU patient, what are your aims of treatment with respect to passive limb ROM? [Reduce loss of soft tissue extensibility]	14. For the average ICU patient, what are your aims of treatment with respect to passive limb ROM? [Increase joint range of movement]	14. For the average ICU patient, what are your aims of treatment with respect to passive limb ROM? [Increase soft tissue extensibility]	14. For the average ICU patient, what are your aims of treatment with respect to passive limb ROM? [Preserve function]	15. What treatment techniques/modalities do you use? [Manually applied passive limb ROM]	15. What treatment techniques/modalities do you use? [Orthoses/splints]	15. What treatment techniques/modalities do you use? [Positioning regimen]	15. What treatment techniques/modalities do you use? [Continuous passive motion machine]	15. What treatment techniques/modalities do you use? [Neuromuscular electrical stimulation]	15. What treatment techniques/modalities do you use? [Mobilisation (standing, walking)]	15. What treatment techniques/modalities do you use? [Compression garments]	16. Does your aim of treatment affect what treatment techniques/modalities you use?	17. If you perform passive limb ROM as a treatment intervention, how often do you usually do it?	18. If you perform physiotherapist administered passive limb ROM as a treatment, how many repetitions and sets do you usually perform?	19. What parameter(s) do you use to limit physiotherapist administered passive limb ROM treatment?	20. Do you reassess the effect of your passive limb ROM treatment?	If yes, please indicate how you reassess by ticking all relevant boxes.	21. Do staff other than physiotherapists ever perform passive limb ROM with ICU patients?	If yes, please indicate which staff by ticking all relevant boxes.	22. On whose instruction do non-physiotherapy staff perform passive limb ROM with ICU patients?	23. For which ICU patients do non-physiotherapy staff perform passive limb ROM?	24. In your ICU experience, how often do you encounter patients with loss of passive limb ROM / contracture?	25. For those ICU patients who develop loss of passive limb ROM / contracture, how do you change your management?	26. For those ICU patients who develop loss of passive limb ROM / contracture, how much of a problem do you think it is?	27. In what way(s) do you think it is a problem? [Patient cosmesis]	27. In what way(s) do you think it is a problem? [Patient hygiene]	27. In what way(s) do you think it is a problem? [Patient function]	27. In what way(s) do you think it is a problem? [Patient quality of life]	27. In what way(s) do you think it is a problem? [Increased hospital length of stay]	27. In what way(s) do you think it is a problem? [Increased physiotherapy time required]	28. On average, what percentage of your time in ICU would you spend doing passive limb ROM treatments for ICU patients?	29. Do you think your current practice with respect to passive limb ROM for ICU patients is effective?	30. What factors / impairments do you think predispose ICU patients to loss of passive limb ROM / contracture?
Yes	Yes (please go to question 3)	Medical staff referral	3	No	Physiotherapistâ€™s judgement of whether physiotherapy is indicated based on a review of each patientâ€™s medical record	Yes (please go to question 8)		All joints	Visual estimation of joint ROM	At least once per day, 7 days per week (i.e. including weekends)	6-15 minutes	Yes (please go to question 14)		1	2	3	4	5	6	7	1	2	3	4	5	6	7	no	Once daily 7 days per week	5 reps, 6 sets	End of resistance;Limit of pain	Yes	Visual estimation	Yes	Nursing staff;care giver	Physiotherapists;Nursing staff	All patients	Commonly ( 1-10% admissions))	Increase usage of splints;Increase time in splints	Moderate	1	2	6	5	4	3	<25%	Yes, mostly	Burn injury;Neurological condition;Increased tone;Prolonged length of stay;Age of patient
Yes	No	Medical staff referral	2	Yes (please go to question 6)		Yes (please go to question 8)		All joints	Visual estimation of joint ROM	Two to three times per week	6-15 minutes	No	Patient deemed at increased risk of loss of limb ROM (e.g. increased tone, burns)	1	2	3	4	7	5	6	1	4	3	5	2	6	7	Not sure	Twice daily 7 days per week (including weekend)	20 reps 5 sets	Limit of pain	Yes	Visual estimation	Yes	Physiotherapy assistants	Nursing staff	All patients	Rarely ( < 0.1% admissions)	Increase usage of splints	Major	1	4	2	3	6	5	51-75%	Yes, always	Burn injury;Neurological condition
Yes	Yes (please go to question 3)	Medical staff referral	5	Yes (please go to question 6)		Yes (please go to question 8)		hip ankle elbow wrist shoulder	Visual estimation of joint ROM	Two to three times per week	6-15 minutes	Yes (please go to question 14)		1	2	3	4	7	6	5	1	3	2	4	5	6	7	No	Twice daily 7 days per week (including weekend)	10 reps3 sets	End of resistance;Limit of pain	Yes	Visual estimation	No (please go to question 24)				Commonly ( 1-10% admissions))	Increase repetitions/sets of passive limb ROM;Increased frequency of passive limb ROM;Increase time in splints	Moderate	6	1	2	3	4	5	25-50%	Yes, mostly	Burn injury;Orthopaedic injury;Neurological condition;Weakness;Prolonged length of stay
Yes	Yes (please go to question 3)	Medical staff referral	3	Yes (please go to question 6)		Yes (please go to question 8)		All joints	Goniometric measures	Two to three times per week	6-15 minutes	Yes (please go to question 14)		1	2	3	4	5	6	7	7	6	5	4	3	2	1	Yes	Alternate days	5 sets 3 reps	Onset of pain	No	Visual estimation	No (please go to question 24)				Frequently ( > 10% admissions)	Increase time in splints	Major	6	5	4	3	2	1	<25%	Yes, mostly	Burn injury
Yes	No	Medical staff referral	3	No	Current medical status of patient (e.g. stable or unstable)	Yes (please go to question 8)		All joints	Visual estimation of joint ROM	At least once per day, 7 days per week (i.e. including weekends)	> 15 minutes	Yes (please go to question 14)		1	2	3	4	5	6	7	1	2	3	4	5	6	7	No	Alternate days	10 reps 1 set	Onset of pain	No	Goniometric measures	No (please go to question 24)				Commonly ( 1-10% admissions))	Perform passive limb ROM into more pain	Minor	1	2	3	4	5	6	25-50%	Yes, occasionally	Prolonged length of stay
Yes	Yes (please go to question 3)	Medical staff referral	2	No	Current medical status of patient (e.g. stable or unstable)	Yes (please go to question 8)		All joints	Visual estimation of joint ROM	At least once per day on weekdays (Sun-Thu)	6-15 minutes	Yes (please go to question 14)		2	4	3	5	6	7	1	1	2	3	4	5	6	7	yes	Alternate days	1set/10rep	End of resistance	Yes	Visual estimation	No (please go to question 24)				Commonly ( 1-10% admissions))	Increase repetitions/sets of passive limb ROM	Minor	1	2	3	4	5	6	<25%	Yes, occasionally	Neurological condition;Weakness
Yes	Yes (please go to question 3)	Medical staff referral;Nursing staff referral	3	Yes (please go to question 6)		Yes (please go to question 8)		All joints	Visual estimation of joint ROM	At least once per day on weekdays (Sun-Thu)	6-15 minutes	Yes (please go to question 14)		1	2	3	4	5	6	7	1	5	2	6	4	7	3	No	Twice daily in weekdays (Sun-Thu)	10 rep 2 sets	Onset of resistance;End of resistance	Yes	Visual estimation	No (please go to question 24)				Commonly ( 1-10% admissions))	Increase repetitions/sets of passive limb ROM;Increase usage of splints	Major	4	2	3	1	6	5	25-50%	Yes, mostly	Burn injury;Orthopaedic injury;Prolonged length of stay
Yes	No	Medical staff referral	2	No	Current medical status of patient (e.g. stable or unstable)	No	Patient sedation	All joints	Visual estimation of joint ROM	Two to three times per week	6-15 minutes	Yes (please go to question 14)		1	7	3	4	5	6	2	1	2	3	4	5	6	7	Yes	Once daily in weekdays (Sun-Thu)	10 repetitions 2 sets	End of resistance	Yes	Visual estimation	No (please go to question 24)				Frequently ( > 10% admissions)	Increase repetitions/sets of passive limb ROM	Major	6	1	2	3	4	5	25-50%	Yes, always	Burn injury;Neurological condition;Weakness;Prolonged length of stay;Age of patient;Past history of musculoskeletal problems
Yes	No	Medical staff referral	3	No	Physiotherapistâ€™s judgement of whether physiotherapy is indicated based on a review of each patientâ€™s medical record	No	Patient sedation;Reason for admission	Shoulder;Elbow;Knee;Ankle	Visual estimation of joint ROM	At least once per day on weekdays (Sun-Thu)	< 5 minutes	No	Unilateral reduction in limb ROM in comparison to patientâ€™s other side	1	6	4	5	3	7	2	2	7	1	5	6	3	4	Yes, each technique/modality is used for a purpose.	Once daily in weekdays (Sun-Thu)	10 reps per set	Onset of pain	Yes	Visual estimation	No (please go to question 24)				Uncommonly ( < 1% admissions)	Increase repetitions/sets of passive limb ROM;Perform passive limb ROM into more resistance	Major	4	6	3	2	1	5	<25%	Yes, mostly	Increased tone;Prolonged length of stay;Age of patient
Yes	Yes (please go to question 3)		3	Yes (please go to question 6)		Yes (please go to question 8)		All joints	Visual estimation of joint ROM	Two to three times per week	6-15 minutes	No	Patient deemed at increased risk of loss of limb ROM (e.g. increased tone, burns)	1	2	3	4	5	6	7	1	2	3	4	5	6	7	Yes	Once daily in weekdays (Sun-Thu)	15reps 4 sets	End of resistance;Limit of pain	Yes	Visual estimation	No (please go to question 24)				Commonly ( 1-10% admissions))	Increase repetitions/sets of passive limb ROM;Perform passive limb ROM into more resistance	Minor	6	2	1	5	3	4	<25%	Yes, mostly	Burn injury;Orthopaedic injury;Neurological condition
Yes	No	Medical staff referral	5	Yes (please go to question 6)		Yes (please go to question 8)		Shoulder	Visual estimation of joint ROM	Two to three times per week	< 5 minutes	No	Reduction in limb ROM with respect to â€کnormalâ€™ parameters;Patient deemed at increased risk of loss of limb ROM (e.g. increased tone, burns)	2	3	4	5	6	7	1	1	5	2	6	7	3	4	No	Once daily in weekdays (Sun-Thu)	3 sets , 10reps	End of resistance;Limit of pain	Yes	Visual estimation	No (please go to question 24)				Frequently ( > 10% admissions)	Increase repetitions/sets of passive limb ROM	Major	4	3	1	2	5	6	25-50%	Yes, mostly	Neurological condition;Weakness;Age of patient
Yes	No	Medical staff referral	3	Yes (please go to question 6)		Yes (please go to question 8)		All joints	Visual estimation of joint ROM	Alternate days	< 5 minutes	No	Patient deemed at increased risk of loss of limb ROM (e.g. increased tone, burns)	6	4	5	3	1	2	7	4	3	5	1	2	6	7	Sometimes	Once daily in weekdays (Sun-Thu)	10 reps 1 set	Onset of pain;Limit of pain	Yes	Visual estimation;Goniometric measures	Yes	Physiotherapy assistants	Nursing staff	All patients	Commonly ( 1-10% admissions))	Increase repetitions/sets of passive limb ROM	Moderate	4	3	6	5	2	1	25-50%	Yes, mostly	Burn injury;Orthopaedic injury;Neurological condition;Increased tone;Prolonged length of stay
Yes	No	Medical staff referral	1	Yes (please go to question 6)		Yes (please go to question 8)		All joints	Visual estimation of joint ROM	Two to three times per week	6-15 minutes	No	Patient deemed at increased risk of loss of limb ROM (e.g. increased tone, burns)	1	2	3	5	4	6	7	1	2	4	5	7	3	6	no	Once daily in weekdays (Sun-Thu)	5 reps3 sets	End of resistance	Yes	Visual estimation	Yes	Nursing staff	Physiotherapists	All patients	Commonly ( 1-10% admissions))	Increase usage of splints	Major	3	2	6	1	4	5	25-50%	Yes, occasionally	Orthopaedic injury;Critical illness myoneuropathy;Increased tone;Weakness
Yes	Yes (please go to question 3)	Medical staff referral	4	No	Current medical status of patient (e.g. stable or unstable)	Yes (please go to question 8)		All joints	Visual estimation of joint ROM	At least once per day on weekdays (Sun-Thu)	6-15 minutes	Yes (please go to question 14)		1	2	3	4	5	6	7	2	5	3	4	6	1	7	Yes	Once daily in weekdays (Sun-Thu)	10 reps 3sets	Limit of pain	Yes	Visual estimation;Goniometric measures	No (please go to question 24)				Commonly ( 1-10% admissions))	Increased frequency of passive limb ROM;Increase time in splints	Moderate	3	4	2	1	6	5	51-75%	Yes, occasionally	Weakness
Yes	Yes (please go to question 3)	Medical staff referral	5	Yes (please go to question 6)		Yes (please go to question 8)	Reason for admission	All joints	Visual estimation of joint ROM	At least once per day on weekdays (Sun-Thu)	< 5 minutes	Yes (please go to question 14)		3	2	1	4	5	6	7	1	7	6	5	4	2	3	No	Once daily in weekdays (Sun-Thu)	3 sets 10 tims	Limit of pain	Yes	Visual estimation	Yes	Nursing staff;Physiotherapy assistants	Physiotherapists	Patients with reduction in passive limb ROM with respect to â€کnormalâ€™ parameters	Rarely ( < 0.1% admissions)	Increase usage of splints	Moderate	1	2	3	4	5	6	<25%	Yes, mostly	Burn injury;Orthopaedic injury;Neurological condition;Prolonged length of stay
Yes	No	Medical staff referral	0	Yes (please go to question 6)		No	Intubation status;ICU length of stay;Reason for admission;Past medical history	All joints	Objective assessment	At least once per day on weekdays (Sun-Thu)	< 5 minutes	No	Reduction in limb ROM with respect to â€کnormalâ€™ parameters;Unilateral reduction in limb ROM in comparison to patientâ€™s other side;Patient deemed at increased risk of loss of limb ROM (e.g. increased tone, burns)	2	3	4	5	6	7	1	1	3	2	4	7	5	6	No	Twice daily in weekdays (Sun-Thu)	3 sets of 10 reps	Mostly medical / surgical reasons	Yes	Goniometric measures	Yes	Nursing staff;Physiotherapy assistants;Patients attendar	Physiotherapists	Patients with reduction in passive limb ROM with respect to â€کnormalâ€™ parameters	Frequently ( > 10% admissions)	Increase repetitions/sets of passive limb ROM;Increased frequency of passive limb ROM;Increase usage of splints;Increase time in splints	Major	4	5	1	2	6	3	<25%	Yes, mostly	Burn injury;Orthopaedic injury;Neurological condition;Critical illness myoneuropathy;Increased tone;Weakness;Prolonged length of stay;Age of patient;Past history of musculoskeletal problems
Yes	Yes (please go to question 3)	Medical staff referral	7	Yes (please go to question 6)		No	ICU length of stay;Reason for admission;Past medical history	All joints	Visual estimation of joint ROM	Alternate days	6-15 minutes	Yes (please go to question 14)		1	2	3	4	5	6	7	1	4	5	7	6	3	2	No	Twice daily in weekdays (Sun-Thu)	10 rep / set. 3set/day	End of resistance;Onset of pain	Yes	Visual estimation	Yes	Nursing staff	Nursing staff	Patients with reduction in passive limb ROM with respect to â€کnormalâ€™ parameters	Uncommonly ( < 1% admissions)	Increase time in splints	Moderate	4	5	2	1	3	6	<25%	Yes, mostly	Burn injury;Increased tone;Prolonged length of stay;Past history of musculoskeletal problems
Yes	No	Medical staff referral	5	Yes (please go to question 6)		Yes (please go to question 8)		All joints	Goniometric measures	At least once per day on weekdays (Sun-Thu)	6-15 minutes	Yes (please go to question 14)		1	2	7	6	4	3	5	1	4	2	5	3	6	7	No	Twice daily in weekdays (Sun-Thu)	5-10reps, 2 sets	End of resistance	No	Goniometric measures	No (please go to question 24)				Commonly ( 1-10% admissions))	Increase repetitions/sets of passive limb ROM	Major	5	3	2	1	6	4	51-75%	Yes, always	Burn injury;Neurological condition
Yes	Yes (please go to question 3)		5	Yes (please go to question 6)		Yes (please go to question 8)		All joints;Shoulder;Elbow;Wrist;Hip;Knee;Ankle	Goniometric measures	At least once per day on weekdays (Sun-Thu)	6-15 minutes	Yes (please go to question 14)		1	2	7	6	5	4	3	1	3	2	4	5	6	7	Yes	Twice daily in weekdays (Sun-Thu)	5-10reps, 2 sets	End of resistance	No	Goniometric measures	No (please go to question 24)				Commonly ( 1-10% admissions))	Increase repetitions/sets of passive limb ROM	Moderate	6	3	2	1	4	5	25-50%	Yes, mostly	Burn injury;Neurological condition;Increased tone;Weakness;Prolonged length of stay;Age of patient
Yes	No	Medical staff referral	5	Yes (please go to question 6)		Yes (please go to question 8)		All joints	Visual estimation of joint ROM;Goniometric measures	Two to three times per week	6-15 minutes	Yes (please go to question 14)		1	3	4	6	5	7	2	1	2	3	6	7	5	4	Yes	Twice daily in weekdays (Sun-Thu)	15 reps 2 sets	End of resistance;Limit of pain	Yes	Visual estimation	No (please go to question 24)				Frequently ( > 10% admissions)	Increase repetitions/sets of passive limb ROM;Increased frequency of passive limb ROM;Increase usage of splints;Increase time in splints	Moderate	5	3	2	1	6	4	25-50%	Yes, mostly	Burn injury;Orthopaedic injury;Neurological condition;Increased tone
Yes	No	Medical staff referral	4	No	Current medical status of patient (e.g. stable or unstable)	No	ICU length of stay;Reason for admission	All joints	Visual estimation of joint ROM	Alternate days	< 5 minutes	No	Reduction in limb ROM with respect to â€کnormalâ€™ parameters;Unilateral reduction in limb ROM in comparison to patientâ€™s other side;Patient deemed at increased risk of loss of limb ROM (e.g. increased tone, burns)	3	2	5	4	7	6	1	7	4	6	3	1	5	2	Yes	Once daily in weekdays (Sun-Thu)	1 set, 10 reps	End of resistance;Limit of pain	Yes	Visual estimation	Yes	Nursing staff;Physiotherapy assistants	Physiotherapists	All patients	Frequently ( > 10% admissions)	Increase repetitions/sets of passive limb ROM;Perform passive limb ROM into more resistance;Increase usage of splints	Major	4	3	2	1	5	6	51-75%	Yes, occasionally	Burn injury;Neurological condition;Prolonged length of stay
Yes	No	Medical staff referral	2	Yes (please go to question 6)		Yes (please go to question 8)		All joints	Visual estimation of joint ROM	Two to three times per week	6-15 minutes	Yes (please go to question 14)		1	2	3	4	5	6	7	1	2	3	4	5	6	7	Yes	Once daily in weekdays (Sun-Thu)	30 reps 3 sets	Onset of resistance	Yes	Visual estimation	Yes	Physiotherapy assistants	Physiotherapists	All patients	Rarely ( < 0.1% admissions)	Increased frequency of passive limb ROM	Minor	1	2	3	4	5	6	25-50%	Yes, mostly	Burn injury;Neurological condition;Increased tone
Yes	No	Medical staff referral	8	Yes (please go to question 6)		Yes (please go to question 8)		All joints	Visual estimation of joint ROM	Two to three times per week	6-15 minutes	Yes (please go to question 14)		2	1	3	4	5	6	7	1	3	2	6	7	5	4	No	Alternate days	10 reps 1 set	Onset of resistance;Onset of pain	No	Goniometric measures	Yes	Physiotherapy assistants	Physiotherapists	Physiotherapist deemed patient to be at increased risk of loss of passive limb ROM /contracture (e.g. increased tone, burns, existing contracture)	Uncommonly ( < 1% admissions)	Perform passive limb ROM into more resistance;Increase usage of splints	Moderate	4	5	3	1	2	6	<25%	Yes, occasionally	Burn injury;Neurological condition;Critical illness myoneuropathy
Yes	No	Medical staff referral	6	Yes (please go to question 6)		Yes (please go to question 8)		All joints	Visual estimation of joint ROM	Alternate days	6-15 minutes	No	Reduction in limb ROM with respect to â€کnormalâ€™ parameters	1	2	3	4	5	6	7	1	2	3	4	5	6	7	Yes	Twice daily 7 days per week (including weekend)		End of resistance	Yes	Visual estimation	No (please go to question 24)				Rarely ( < 0.1% admissions)	No change	No problem (please go to question 29)	1	2	3	4	5	6	<25%	Yes, always	Burn injury;Orthopaedic injury;Neurological condition;Critical illness myoneuropathy;Increased tone;Weakness;Prolonged length of stay;Age of patient
Yes	No	Medical staff referral	0	Yes (please go to question 6)		Yes (please go to question 8)		All joints	Goniometric measures	Depends on the case	< 5 minutes	No	Patient deemed at increased risk of loss of limb ROM (e.g. increased tone, burns)	7	6	5	4	3	2	1	1	2	3	4	5	6	7	Depends on the case	Depends on the case	15 sets 2 reps	Depends on the case	Yes	Visual estimation;Goniometric measures	Yes	Nursing staff;Physiotherapy assistants	Physiotherapists	Physiotherapist deemed patient to be at increased risk of loss of passive limb ROM /contracture (e.g. increased tone, burns, existing contracture)	Commonly ( 1-10% admissions))	Increased frequency of passive limb ROM	Major	1	4	5	6	2	3	51-75%	Yes, mostly	Neurological condition;Critical illness myoneuropathy;Prolonged length of stay;Age of patient;Past history of musculoskeletal problems
Yes	No	Medical staff referral	2	Yes (please go to question 6)		Yes (please go to question 8)		All joints	Visual estimation of joint ROM	At least once per day on weekdays (Sun-Thu)	6-15 minutes	No	Reduction in limb ROM with respect to â€کnormalâ€™ parameters;Patient deemed at increased risk of loss of limb ROM (e.g. increased tone, burns)	1	2	3	4	5	6	7	1	2	3	5	4	6	7	Yes	Once daily in weekdays (Sun-Thu)	10 rep X 3 sets	End of resistance;Limit of pain	Yes	Visual estimation;Goniometric measures	No (please go to question 24)				Commonly ( 1-10% admissions))	Perform passive limb ROM into more resistance;Perform passive limb ROM into more pain;Increase usage of splints;Increase time in splints	Major	3	2	1	4	6	5	<25%	Yes, occasionally	Burn injury;Neurological condition;Increased tone;Prolonged length of stay
Yes	Yes (please go to question 3)	Medical staff referral	3	Yes (please go to question 6)		No	ICU length of stay	All joints	Goniometric measures	Two to three times per week	6-15 minutes	Yes (please go to question 14)		1	5	6	3	4	2	7	5	4	6	3	2	7	1	No	Alternate days	3 sets 10 rep	Limit of pain	Yes	Visual estimation	Yes	Physiotherapy assistants	Physiotherapists	Physiotherapist deemed patient to be at increased risk of loss of passive limb ROM /contracture (e.g. increased tone, burns, existing contracture)	Commonly ( 1-10% admissions))	Perform passive limb ROM into more resistance	Major	3	5	1	4	6	2	51-75%	Yes, occasionally	Increased tone
Yes	Yes (please go to question 3)	Medical staff referral	3	No	Current medical status of patient (e.g. stable or unstable)	Yes (please go to question 8)		All joints	Goniometric measures	At least once per day on weekdays (Sun-Thu)	6-15 minutes	Yes (please go to question 14)		3	4	5	6	7	1	2	7	6	5	4	3	2	1	No	Twice daily 7 days per week (including weekend)	3 sets , 10 rep	Onset of resistance	Yes	Visual estimation	Yes	Physiotherapy assistants	Medical staff	All patients	Commonly ( 1-10% admissions))	Increase repetitions/sets of passive limb ROM	Major	5	6	1	4	2	3	<25%	Yes, mostly	Increased tone;Prolonged length of stay
Yes	Yes (please go to question 3)	Medical staff referral	2	No	Physiotherapistâ€™s judgement of whether physiotherapy is indicated based on a review of each patientâ€™s medical record	Yes (please go to question 8)		All joints	Visual estimation of joint ROM	Two to three times per week	6-15 minutes	No	Patient deemed at increased risk of loss of limb ROM (e.g. increased tone, burns)	6	7	5	2	4	1	3	1	2	6	7	3	4	5	Yes	Twice daily in weekdays (Sun-Thu)	10 rip 3 set	Onset of resistance	Yes	Goniometric measures	Yes	Nursing staff	Medical staff	All patients	Commonly ( 1-10% admissions))	Increase repetitions/sets of passive limb ROM	Moderate	1	3	5	2	4	6	25-50%	Yes, mostly	Neurological condition
Yes	No	Medical staff referral	2	No	Current medical status of patient (e.g. stable or unstable)	No	ICU length of stay;Reason for admission	Shoulder;Elbow;Wrist;Knee;Ankle	Visual estimation of joint ROM	Two to three times per week	< 5 minutes	No	Unilateral reduction in limb ROM in comparison to patientâ€™s other side;Patient deemed at increased risk of loss of limb ROM (e.g. increased tone, burns)	1	2	4	3	5	6	7	1	3	2	7	4	5	6	No	Alternate days	20reps /2 sets	End of resistance;Limit of pain	No	Goniometric measures	Yes	Nursing staff	Medical staff;Unit protocol	All patients	Commonly ( 1-10% admissions))	Perform passive limb ROM into more resistance;Increase usage of splints	Major	6	1	4	3	5	2	51-75%	Yes, occasionally	Burn injury;Increased tone;Prolonged length of stay;Age of patient
Yes	No	Medical staff referral	2	No	Physiotherapistâ€™s judgement of whether physiotherapy is indicated based on a review of each patientâ€™s medical record	Yes (please go to question 8)		All joints	Visual estimation of joint ROM	Two to three times per week	6-15 minutes	Yes (please go to question 14)		1	2	3	4	5	6	7	1	5	2	3	4	6	7	yes	Twice daily in weekdays (Sun-Thu)	10 reps 3 sets	Onset of pain	Yes	Visual estimation	Yes	Nursing staff	Unit protocol	All patients	Commonly ( 1-10% admissions))	Increased frequency of passive limb ROM	Major	6	5	3	2	1	4	25-50%	Yes, mostly	Burn injury;Orthopaedic injury;Neurological condition;Critical illness myoneuropathy;Increased tone;Weakness;Prolonged length of stay;Age of patient;Past history of musculoskeletal problems;some medicnes
Yes	Yes (please go to question 3)	Medical staff referral	1	Yes (please go to question 6)		Yes (please go to question 8)		Shoulder;Elbow;Wrist;Hip;Knee;Ankle	Visual estimation of joint ROM	Two to three times per week	< 5 minutes	Yes (please go to question 14)		6	4	5	2	7	3	1	7	3	4	2	6	1	5	No	Once daily in weekdays (Sun-Thu)	3 sets of 10	Limit of pain	No	Visual estimation	No (please go to question 24)				Commonly ( 1-10% admissions))	Increase repetitions/sets of passive limb ROM	Major	5	3	1	2	6	4	51-75%	Yes, mostly	Burn injury;Neurological condition;Increased tone;Weakness;Prolonged length of stay
Yes	Yes (please go to question 3)		3	Yes (please go to question 6)		No	Reason for admission;Past medical history	All joints	Visual estimation of joint ROM;Goniometric measures	At least once per day on weekdays (Sun-Thu)	6-15 minutes	No	Reduction in limb ROM with respect to â€کnormalâ€™ parameters	2	3	4	5	6	7	1	1	2	3	4	5	6	7	Yes	Twice daily 7 days per week (including weekend)	5 reps 4 sets	Onset of pain;Limit of pain	Yes	Visual estimation;Goniometric measures	Yes	Nursing staff	Physiotherapists;Nursing staff	All patients	Commonly ( 1-10% admissions))	Increase repetitions/sets of passive limb ROM;Increase usage of splints	Major	4	2	3	1	5	6	51-75%	No	Burn injury;Neurological condition;Prolonged length of stay;Past history of musculoskeletal problems
[truncated: 14 more columns]
